# Supplementary material for: Phage and Antibiotic Combinations Reduce Staphylococcus aureus in Static and Dynamic Biofilms Grown on an Implant Material
Source: Viruses. 2023 Feb 7;15(2):460. doi: 10.3390/v15020460 (PMC9963128; doi:10.3390/v15020460)
Supplement: Supplementary file 1 [file viruses-15-00460-s001.zip]

Archive with 1 entries (1 files):
- viruses-2165281-supplementary.xls
