# Supplementary material for: Phage and Antibiotic Combinations Reduce Staphylococcus aureus in Static and Dynamic Biofilms Grown on an Implant Material
Source: Viruses. 2023 Feb 7;15(2):460. doi: 10.3390/v15020460 (PMC9963128; doi:10.3390/v15020460)
Supplement: Supplementary file 1 [file viruses-15-00460-s001.zip › viruses-2165281-supplementary.xls]

## Sheet: Figure 1 Data
	Figure 1 Data
	Untreated Static		Untreated Dynamic			P-Values: unpaired, two-tailed t-test assuming equal variance
	1 Hour	72 Hours	1 Hour	72 Hours		1 Hour: Static vs. Dynamic			72 Hours: Static vs. Dynamic
Average	7.34146	8.76527	9.02054	9.05339		7.06345e-24			0.00321287
Std Dev	0.374494	0.485394	0.370012	0.257437		Alpha level for significance = 0.05
Std Err	0.088269	0.114408	0.0551582	0.0383764		Key:
						Significant
	Log (CFU/mesh)					Not Significant
	1 Hour	72 Hours	1 Hour	72 Hours
	7.78533	8.32222	8.95424	8.95424
	7.8451	8.11394	9.14613	9.14613
	7.95424	8.41497	9.04139	9.04139
	7.07918	8.5682	9	9.34242
	6.95424	8.61278	8.90309	9.20412
	7.30103	8.90849	9.20412	9.04139
	7.17609	8.62325	8.74036	8.5563
	7.36173	9	8.4624	8.43136
	7.41497	8.88081	9.38021	8.57978
	7.07918	8.34242	9.11394	8.72428
	7.80618	7.95424	9.30103	8.80618
	7.41497	9.07918	9.57978	8.66276
	7.14613	8.70757	8.97313	9.20412
	6.88081	8.73239	8.62325	9
	6.89209	8.69897	8.6721	9
	7.68124	9.6902	9.25527	9.11394
	6.74036	9.4624	8.96379	9.20412
	7.63347	9.66276	9.20412	9.11394
			9.17609	8.90309
			9.17609	9.04139
			8.77815	8.95424
			9.49136	9.32222
			9.41497	9.41497
			9.5563	9.61278
			8.95424	9.20412
			9.41497	9.23045
			9.57978	9.5563
			8.8451	9.14613
			9.07918	9.23045
			8.07918	9.30103
			9	9.14613
			9	9.20412
			8.95424	8.90309
			9.25527	9.43136
			9.39794	9.14613
			9.23045	9.25527
			8.41497	9.11394
			8.04139	8.90309
			8.50515	8.95424
			8.63347	8.95424
			9.04139	8.80618
			8.86332	8.64345
			9.59106	8.97772
			9.17609	9.11394
			8.75587	8.80618

## Sheet: Figure 2 Data
	Figure 2 Data					P-Values: unpaired, two-tailed t-test assuming equal variance
						1 Hour: Static vs. Dynamic [Phage K]			72 Hours: Static vs Dynamic [Phage K]
						0.00627283			0.243855
	Dynamic Biofilms		Static Biofilms			Alpha level for significance = 0.05
	1 Hour	72 Hours	1 Hour	72 Hours		Key:
Average	6.6525	7.93333	5.56667	8.21799		Significant
Std Dev	0.916645	0.276384	0.608728	0.754243		Not Significant
Std Err	0.236677	0.0713619	0.202909	0.266665
	Log (PFU/mesh)
	1 Hour	72 Hours	1 Hour	72 Hours
	5.3	7.49	5.4	8.77815
	5.3	7.9	5.18	9.27875
	5.48	7.6	4.66	9.25527
	7.57	8.08	5.65	7.83885
	7.72	7.95	5.11	7.66276
	7.48	8.18	5.23	7.77085
	6.85	8.34	6.08	7.59106
	7.43	8.18	6.41	7.5682
	7.49	7.9	6.38	Contaminated
	6.34	8.05
	6.38	8.04
	6.49	7.49

## Sheet: Figure 3 Data
	Figure 3 Data									P-Values: unpaired, two-tailed t-test assuming equal variance
									Static vs. Dynamic	Untreated	Phage K 10^9	Vanco 42	Phage K 10^9, Vanco 42
	DYNAMIC BIOFILM DATA									0.00332139	0.00650905	0.0366453	7.58445e-05			STATIC BIOFILM DATA
	Untreated		Phage K 10^9		Vanco 42		Phage K 10^9 + Vanco 42 ug/mL			Alpha level for significance = 0.05						Untreated		Phage K 10^9		Vanco 42		Phage K 10^9 + Vanco 42 ug/mL
	1 Hour	72 Hours	1 Hour	72 Hours	1 Hour	72 Hours	1 Hour	72 Hours		Key:						1 Hour	72 Hours	1 Hour	72 Hours	1 Hour	72 Hours	1 Hour	72 Hours
Average	9.02	9.05	9.09	8.63	9.06	7.75	9.06	5.85		Significant					Average	7.34146	8.76527	7.00296	8.0734	6.64701	6.50126	7.21061	4.17338
Std Dev	0.37	0.26	0.28	0.37	0.22	0.46	0.36	1.02		Not Significant					Std Dev	0.374494	0.485394	0.341927	0.457421	0.948904	1.86797	0.368146	0.350754
Std Err	0.06	0.04	0.09	0.11	0.09	0.13	0.09	0.2							Std Err	0.088269	0.114408	0.0987057	0.132046	0.273925	0.539235	0.111	0.105756
	Log (CFU/mesh)															Raw Data: log(CFU)
	1 Hour	72 Hours	1 Hour	72 Hours	1 Hour	72 Hours	1 Hour	72 Hours								1 Hour	72 Hours	1 Hour	72 Hours	1 Hour	72 Hours	1 Hour	72 Hours
	8.95	8.95	9.08	8.83	9.04	6.95	8.85	4.15								7.78533	8.32222	7.39794	8.54407	7.04139	8.60206	7.30103	4.47712
	9.15	9.15	9.2	8.72	8.95	7.57	9.18	4.3								7.8451	8.11394	7.47712	8.47712	6.79934	8.74036	6.70757	4.5682
	9.04	9.04	8.85	8.77	8.85	7.58	9.45	4								7.95424	8.41497	7.27875	8.69897	6.59106	8.63347	6.95424	4.60206
	9	9.34	9.04	8.78	9.46	7.66		6.08								7.07918	8.5682	7	7.89209	6.90309	5.97313	6.77815	4.07918
	8.9	9.2	9.11	7.93	8.9	7.3		6.18								6.95424	8.61278	7.04139	8.25527	6.5682	5.81291	7.32222	4.04139
	9.2	9.04	9.08	8.04	9.15	7.2		7								7.30103	8.90849	6.54407	7.85733	7.57978	5.47712	7.39794	4.11394
	8.74	8.56	9.36	9.23		7.85		6.15								7.17609	8.62325	6.70757	7.44716	7.57978	7.11394	7.43136	3.90309
	8.46	8.43	9.52	8.86		7.85		6.08								7.36173	9	7	8.04139	6.38021	4.20412	7.79239	3.60206
	9.38	8.58	8.56	8.95		8.32		6.11								7.41497	8.88081	6.57978	7.44716	4.38021	3.95424
	9.11	8.72		8.36		8.36		6.82								7.07918	8.34242
	9.3	8.81		8.57		8.2		6.34								7.80618	7.95424
	9.58	8.66		8.49		8.18		5.93								7.41497	9.07918
	8.97	9.2					9.65	4.48								7.14613	8.70757
	8.62	9					9.53	4.95								6.88081	8.73239
	8.67	9					9.56	4.7								6.89209	8.69897
	9.26	9.11					8.85	3.48								7.68124	9.6902
	8.96	9.2					8.95	5.85								6.74036	9.4624
	9.2	9.11					8.2	5.6								7.63347	9.66276
	9.18	8.9					8.67	6.97
	9.18	9.04					8.88	6.57
	8.78	8.95					9.11	6.51
	9.49	9.32					9.08	6.45
	9.41	9.41					9.18	6.66
	9.56	9.61					9.26	6.45
	8.95	9.2					8.67	6.97
	9.41	9.23					8.88	6.57
	9.58	9.56					9.11	6.51
	8.85	9.15
	9.08	9.23
	8.08	9.3
	9	9.15
	9	9.2
	8.95	8.9
	9.26	9.43
	9.4	9.15
	9.23	9.26
	8.41	9.11
	8.04	8.9
	8.51	8.95
	8.63	8.95
	9.04	8.81
	8.86	8.64
	9.59	8.98
	9.18	9.11
	8.76	8.81

## Sheet: Figure 4A Data
	Figure 4A Data
	Dynamic Biofilm Data									P-Values: unpaired, two-tailed t-test assuming equal variance
	Untreated		Phage 10^7 + Vanco 42 ug/mL		Phage 10^8 + Vanco 42 ug/mL		Phage 10^9 + Van 42 ug/mL				Untreated	Phage K 10^7	Phage K 10^8	Phage K 10^9
	1 Hour	72 Hours	1 Hour	72 Hours	1 Hour	72 Hours	1 Hour	72 Hours		Phage K 10^9	2.60511e-29	9.12422e-07	2.14175e-05
Average	9.02054	9.05339	9.26229	8.25177	9.30422	7.82573	9.05937	5.84584		Phage K 10^8	2.6661e-07	0.431019
Std Dev	0.370012	0.316144	0.237244	1.12056	0.266627	1.11686	0.363314	1.02085		Phage K 10^7	0.000386952
Std Err	0.0551582	0.047128	0.0968545	0.37352	0.10885	0.372288	0.0856339	0.196462		Untreated
	Log (CFU/mesh)									Alpha level for significance = 0.05
	1 Hour	72 Hours	1 Hour	72 Hours	1 Hour	72 Hours	1 Hour	72 Hours
	8.95424	8.95424		6.72428		6.95904	8.85	4.14613		Key:
	9.14613	9.14613		6.63347		5.77815	9.18	4.30103		Significant
	9.04139	9.04139		7		6.77085	9.45	4		Not Significant
	9	9.34242	9.14613	8.87506	9.6902	8.23045		6.07918
	8.90309	9.20412	9	8.66276	9.41497	8.90309		6.17609
	9.20412	9.04139	9.11394	8.89763	9.32222	8.80618		7
	8.74036	8.5563	9.59106	9.39794	9	8.62325		6.14613
	8.4624	8.43136	9.51851	9.07918	9	7.5682		6.07918
	9.38021	8.57978	9.20412	8.99564	9.39794	8.79239		6.11394
	9.11394	8.72428						6.81954
	9.30103	8.80618						6.34242
	9.57978	8.66276						5.92942
	8.97313	9.20412					9.65321	4.47712
	8.62325	9					9.53148	4.95424
	8.6721	9					9.5563	4.69897
	9.25527	9.11394					8.8451	3.47712
	8.96379	9.20412					8.95424	5.8451
	9.20412	9.11394					8.20412	5.60206
	9.17609	8.90309					8.6721	6.97313
	9.17609	9.04139					8.88081	6.5682
	8.77815	8.95424					9.11394	6.50515
	9.49136	9.32222					9.07918	6.44716
	9.41497	9.41497					9.17609	6.66276
	9.5563	9.61278					9.25527	6.44716
	8.95424	9.20412					8.6721	6.97313
	9.41497	9.23045					8.88081	6.5682
	9.57978	9.5563					9.11394	6.50515
	8.8451	9.14613
	9.07918	9.23045
	8.07918	9.30103
	9	9.14613
	9	9.20412
	8.95424	8.90309
	9.25527	9.43136
	9.39794	9.14613
	9.23045	9.25527
	8.41497	9.11394
	8.04139	8.90309
	8.50515	8.95424
	8.63347	8.95424
	9.04139	8.80618
	8.86332	8.64345
	9.59106	8.97772
	9.17609	9.11394
	8.75587	8.80618

## Sheet: Figure 4B Data
	Figure 4B Data
	Dynamic Biofilm Data											P-Values: unpaired, two-tailed t-test assuming equal variance
	Untreated		Phage K +Vanco (9 µg/mL)		Phage K +Vanco (17.25 µg/mL)		Phage K +Vanco (33.75 µg/mL)		Phage K +Vanco (42 µg/mL)			4	Untreated	Phage+Vanco (42 µg/mL)	Phage+Vanco (33.75 µg/mL)	Phage+Vanco (17.25 µg/mL)	Phage+Vanco (9 µg/mL)
	1 Hour	72 Hours	1 Hour	72 Hours	1 Hour	72 Hours	1 Hour	72 Hours	1 Hour	72 Hours		Phage+Vanco (9 µg/mL)	5.23533e-06	4.81646e-09	0.0109553	0.583089
Average	9.02054	9.05339	9.18	8.55667	9.06833	8.65556	9.13333	7.46889	9.16	5.84584		Phage+Vanco (17.25 µg/mL)	0.000414907	2.75296e-09	0.0076388
STDEV	0.368002	0.25727	0.340059	0.32	0.303738	0.421933	0.255708	1.08828	0.3005	1.02085		Phage+Vanco (33.75 µg/mL)	5.12311e-12	0.000267958
SEM	0.0548586	0.0383516	0.138828	0.106667	0.124	0.140644	0.104392	0.362761	0.122678	0.196462		Phage+Vanco (42 µg/mL)	8.04413e-31
												Untreated
	Raw Data: log CFU
	Untreated		P+V (9)		P+V (17.25)		P+V (33.75)		P+V (42)				Key:
	1 Hour	72 Hours	1 Hour	72 Hours	1 Hour	72 Hours	1 Hour	72 Hours	1 Hour	72 Hours			Significant
	8.95424	8.95424	9.12	8.8	8.76	9.32	9.1	8.61	8.85	4.14613			Not Significant
	9.14613	9.14613	9.31	8.36	9.18	8.7	9.06	8.77	9.18	4.30103
	9.04139	9.04139	9.66	7.79	8.92	9.22	8.68	8.95	9.45	4
	9	9.34242	8.75	8.75	9.54	8.62	9.38	7.98		6.07918
	8.90309	9.20412	8.86	8.61	9.23	8.41	9.34	6.76		6.17609
	9.20412	9.04139	9.38	8.52	8.78	8.77	9.24	6.62		7
	8.74036	8.5563		8.74		8.08		6.34		6.14613
	8.4624	8.43136		8.77		8.63		6.59		6.07918
	9.38021	8.57978		8.67		8.15		6.6		6.11394
	9.11394	8.72428								6.81954
	9.30103	8.80618								6.34242
	9.57978	8.66276								5.92942
	8.97313	9.20412							9.65321	4.47712
	8.62325	9							9.53148	4.95424
	8.6721	9							9.5563	4.69897
	9.25527	9.11394							8.8451	3.47712
	8.96379	9.20412							8.95424	5.8451
	9.20412	9.11394							8.20412	5.60206
	9.17609	8.90309							8.6721	6.97313
	9.17609	9.04139							8.88081	6.5682
	8.77815	8.95424							9.11394	6.50515
	9.49136	9.32222							9.07918	6.44716
	9.41497	9.41497							9.17609	6.66276
	9.5563	9.61278							9.25527	6.44716
	8.95424	9.20412							8.6721	6.97313
	9.41497	9.23045							8.88081	6.5682
	9.57978	9.5563							9.11394	6.50515
	8.8451	9.14613
	9.07918	9.23045
	8.07918	9.30103
	9	9.14613
	9	9.20412
	8.95424	8.90309
	9.25527	9.43136
	9.39794	9.14613
	9.23045	9.25527
	8.41497	9.11394
	8.04139	8.90309
	8.50515	8.95424
	8.63347	8.95424
	9.04139	8.80618
	8.86332	8.64345
	9.59106	8.97772
	9.17609	9.11394
	8.75587	8.80618

## Sheet: Figure 5 Data
Figure 5 Data
Untreated Controls (n=3)			Vancomycin Treated (n=3)			Phage Treated (n=3)			Vanco & Phage Treated (n=3)
time (hours)	AVERAGE	SEM	time (hours)	AVERAGE	SEM	time (hours)	AVERAGE	SEM	time (hours)	AVERAGE	SEM
0	5.82501	0.140717	0	5.61196	0.0323039	0	5.43854	0.0257327	0	5.49964	0.0204228
6	5.22683	0.0134362	6	4.97444	0.00332734	6	5.30153	0.0198929	6	4.95581	0.00242275
12	5.34013	0.0212826	12	4.94098	0.00812034	12	5.29929	0.0297348	12	4.91478	0.00324477
18	5.33771	0.0281287	18	4.91461	0.00842982	18	5.35549	0.0359717	18	4.87048	0.00685322
24	5.41373	0.0823624	24	4.95046	0.0164055	24	5.38054	0.0472525	24	4.88421	0.0119709
30	5.31752	0.0379739	30	4.87089	0.0158275	30	5.21756	0.0197216	30	4.83691	0.0132586
36	5.49768	0.0391613	36	4.91802	0.0134969	36	5.17504	0.0205861	36	4.87482	0.00934239
42	5.59852	0.0264738	42	4.89855	0.0184194	42	5.26818	0.0280824	42	4.84204	0.0162558
48	5.69502	0.00695553	48	4.94277	0.0115334	48	5.35935	0.0261251	48	4.8849	0.00543877
54	5.74909	0.044865	54	4.92573	0.0171259	54	5.44521	0.030367	54	4.87291	0.00969843
60	5.84205	0.0479038	60	4.96269	0.0210802	60	5.45958	0.0225865	60	4.88893	0.0130717
66	5.94697	0.0397697	66	4.94566	0.0207007	66	5.45043	0.023847	66	4.84477	0.0152223
72	6.00694	0.0504933	72	4.95375	0.0141834	72	5.43185	0.0207434	72	4.87688	0.0114727
Raw Data Exported from IVIS
File Name	Serial Number	ROI Type	Sum Intensity Log	Time	Treatment	AVERAGE	STDEV	SEM
UATPK3_T13	4	Ellipse	5.3875	0	k	5.43854	0.0445704	0.0257327
UATPK3_T13	5	Ellipse	5.4584	0
UATPK3_T13	6	Ellipse	5.46974	0
Untitled1_T1 *	1	Ellipse	5.53648	0	v+k	5.49964	0.0353733	0.0204228
Untitled1_T1 *	2	Ellipse	5.4965	0
Untitled1_T1 *	3	Ellipse	5.46594	0
Untitled1_T1 *	4	Ellipse	5.66984	0	v	5.61196	0.0559521	0.0323039
Untitled1_T1 *	5	Ellipse	5.60787	0
Untitled1_T1 *	6	Ellipse	5.55816	0
Untitled1_T1 *	7	Ellipse	5.56138	0	control	5.82501	0.344685	0.140717
Untitled1_T1 *	8	Ellipse	5.51585	0
Untitled1_T1 *	9	Ellipse	5.47053	0
UATPK3_T13	1	Ellipse	6.10663	0
UATPK3_T13	2	Ellipse	6.05961	0
UATPK3_T13	3	Ellipse	6.23605	0
UATPK1_T3	4	Ellipse	5.26261	6	k	5.30153	0.0344556	0.0198929
UATPK1_T3	5	Ellipse	5.32815	6
UATPK1_T3	6	Ellipse	5.31383	6
Untitled1_T4 *	1	Ellipse	4.96021	6	v+k	4.95581	0.00419633	0.00242275
Untitled1_T4 *	2	Ellipse	4.95185	6
Untitled1_T4 *	3	Ellipse	4.95536	6
Untitled1_T4 *	4	Ellipse	4.97023	6	v	4.97444	0.00576313	0.00332734
Untitled1_T4 *	5	Ellipse	4.98101	6
Untitled1_T4 *	6	Ellipse	4.97208	6
Untitled1_T4 *	7	Ellipse	5.1839	6	control	5.22683	0.0329119	0.0134362
Untitled1_T4 *	8	Ellipse	5.22682	6
Untitled1_T4 *	9	Ellipse	5.19327	6
UATPK1_T3	1	Ellipse	5.25333	6
UATPK1_T3	2	Ellipse	5.23612	6
UATPK1_T3	3	Ellipse	5.26755	6
UATPK1_T6	4	Ellipse	5.2443	12	k	5.29929	0.0515022	0.0297348
UATPK1_T6	5	Ellipse	5.3464	12
UATPK1_T6	6	Ellipse	5.30716	12
Untitled1_T7	1	Ellipse	4.91926	12	v+k	4.91478	0.0056201	0.00324477
Untitled1_T7	2	Ellipse	4.90847	12
Untitled1_T7	3	Ellipse	4.91662	12
Untitled1_T7	4	Ellipse	4.93681	12	v	4.94098	0.0140648	0.00812034
Untitled1_T7	5	Ellipse	4.92946	12
Untitled1_T7	6	Ellipse	4.95665	12
Untitled1_T7	7	Ellipse	5.31132	12	control	5.34013	0.0521315	0.0212826
Untitled1_T7	8	Ellipse	5.39933	12
Untitled1_T7	9	Ellipse	5.32982	12
UATPK1_T6	1	Ellipse	5.29522	12
UATPK1_T6	2	Ellipse	5.29414	12
UATPK1_T6	3	Ellipse	5.41095	12
UATPK1_T9	4	Ellipse	5.29904	18	k	5.35549	0.0623049	0.0359717
UATPK1_T9	5	Ellipse	5.42234	18
UATPK1_T9	6	Ellipse	5.34509	18
Untitled1_T10	1	Ellipse	4.85699	18	v+k	4.87048	0.0118701	0.00685322
Untitled1_T10	2	Ellipse	4.87931	18
Untitled1_T10	3	Ellipse	4.87515	18
Untitled1_T10	4	Ellipse	4.89973	18	v	4.91461	0.0146009	0.00842982
Untitled1_T10	5	Ellipse	4.92892	18
Untitled1_T10	6	Ellipse	4.91518	18
Untitled1_T10	7	Ellipse	5.39508	18	control	5.33771	0.068901	0.0281287
Untitled1_T10	8	Ellipse	5.29474	18
Untitled1_T10	9	Ellipse	5.42977	18
UATPK1_T9	1	Ellipse	5.36318	18
UATPK1_T9	2	Ellipse	5.25208	18
UATPK1_T9	3	Ellipse	5.29141	18
UATPK1_T12	4	Ellipse	5.29507	24	k	5.38054	0.0818438	0.0472525
UATPK1_T12	5	Ellipse	5.4582	24
UATPK1_T12	6	Ellipse	5.38835	24
Untitled2_T1 *	1	Ellipse	4.86086	24	v+k	4.88421	0.0207342	0.0119709
Untitled2_T1 *	2	Ellipse	4.90046	24
Untitled2_T1 *	3	Ellipse	4.89131	24
Untitled2_T1 *	4	Ellipse	4.91784	24	v	4.95046	0.0284151	0.0164055
Untitled2_T1 *	5	Ellipse	4.96981	24
Untitled2_T1 *	6	Ellipse	4.96374	24
UATPK1_T12	1	Ellipse	5.72938	24	control	5.41373	0.201746	0.0823624
UATPK1_T12	2	Ellipse	5.41168	24
UATPK1_T12	3	Ellipse	5.57536	24
UATPK2_T1	4	Ellipse	5.21937	24
UATPK2_T1	5	Ellipse	5.28939	24
UATPK2_T1	6	Ellipse	5.25717	24
UATPK2_T3	4	Ellipse	5.1819	30	k	5.21756	0.0341588	0.0197216
UATPK2_T3	5	Ellipse	5.24999	30
UATPK2_T3	6	Ellipse	5.22078	30
Untitled2_T4	1	Ellipse	4.81368	30	v+k	4.83691	0.0229646	0.0132586
Untitled2_T4	2	Ellipse	4.8596	30
Untitled2_T4	3	Ellipse	4.83746	30
Untitled2_T4	4	Ellipse	4.84334	30	v	4.87089	0.027414	0.0158275
Untitled2_T4	5	Ellipse	4.87116	30
Untitled2_T4	6	Ellipse	4.89817	30
Untitled2_T4	7	Ellipse	5.21443	30	control	5.31752	0.0930166	0.0379739
Untitled2_T4	8	Ellipse	5.2905	30
Untitled2_T4	9	Ellipse	5.24641	30
UATPK2_T3	1	Ellipse	5.31373	30
UATPK2_T3	2	Ellipse	5.47397	30
UATPK2_T3	3	Ellipse	5.36606	30
UATPK2_T6	4	Ellipse	5.13507	36	k	5.17504	0.0356562	0.0205861
UATPK2_T6	5	Ellipse	5.20357	36
UATPK2_T6	6	Ellipse	5.18649	36
Untitled2_T7	1	Ellipse	4.85618	36	v+k	4.87482	0.0161815	0.00934239
Untitled2_T7	2	Ellipse	4.88297	36
Untitled2_T7	3	Ellipse	4.8853	36
Untitled2_T7	4	Ellipse	4.89193	36	v	4.91802	0.0233774	0.0134969
Untitled2_T7	5	Ellipse	4.92504	36
Untitled2_T7	6	Ellipse	4.93708	36
Untitled2_T7	7	Ellipse	5.4131	36	control	5.49768	0.0959252	0.0391613
Untitled2_T7	8	Ellipse	5.60441	36
Untitled2_T7	9	Ellipse	5.48456	36
UATPK2_T6	1	Ellipse	5.61797	36
UATPK2_T6	2	Ellipse	5.3858	36
UATPK2_T6	3	Ellipse	5.48026	36
UATPK2_T9	4	Ellipse	5.2121	42	k	5.26818	0.0486401	0.0280824
UATPK2_T9	5	Ellipse	5.29364	42
UATPK2_T9	6	Ellipse	5.29882	42
Untitled2_T9	1	Ellipse	4.81066	42	v+k	4.84204	0.0281559	0.0162558
Untitled2_T9	2	Ellipse	4.85036	42
Untitled2_T9	3	Ellipse	4.8651	42
Untitled2_T9	4	Ellipse	4.86171	42	v	4.89855	0.0319034	0.0184194
Untitled2_T9	5	Ellipse	4.91671	42
Untitled2_T9	6	Ellipse	4.91722	42
Untitled2_T9	7	Ellipse	5.54125	42	control	5.59852	0.0648474	0.0264738
Untitled2_T9	8	Ellipse	5.64804	42
Untitled2_T9	9	Ellipse	5.6108	42
UATPK2_T9	1	Ellipse	5.60462	42
UATPK2_T9	2	Ellipse	5.50648	42
UATPK2_T9	3	Ellipse	5.67997	42
UATPK2_T12	4	Ellipse	5.30769	48	k	5.35935	0.0452501	0.0261251
UATPK2_T12	5	Ellipse	5.37835	48
UATPK2_T12	6	Ellipse	5.392	48
Untitled2_T12 *	1	Ellipse	4.87445	48	v+k	4.8849	0.00942022	0.00543877
Untitled2_T12 *	2	Ellipse	4.89275	48
Untitled2_T12 *	3	Ellipse	4.8875	48
Untitled2_T12 *	4	Ellipse	4.92289	48	v	4.94277	0.0199765	0.0115334
Untitled2_T12 *	5	Ellipse	4.96284	48
Untitled2_T12 *	6	Ellipse	4.94259	48
Untitled2_T12 *	7	Ellipse	5.66786	48	control	5.69502	0.0170375	0.00695553
Untitled2_T12 *	8	Ellipse	5.70253	48
Untitled2_T12 *	9	Ellipse	5.68863	48
UATPK2_T12	1	Ellipse	5.69509	48
UATPK2_T12	2	Ellipse	5.71982	48
UATPK2_T12	3	Ellipse	5.69616	48
UATPK3_T3	4	Ellipse	5.38802	54	k	5.44521	0.0525972	0.030367
UATPK3_T3	5	Ellipse	5.4561	54
UATPK3_T3	6	Ellipse	5.49151	54
Untitled2_T15	1	Ellipse	4.85859	54	v+k	4.87291	0.0167982	0.00969843
Untitled2_T15	2	Ellipse	4.8914	54
Untitled2_T15	3	Ellipse	4.86874	54
Untitled2_T15	4	Ellipse	4.89554	54	v	4.92573	0.0296629	0.0171259
Untitled2_T15	5	Ellipse	4.95484	54
Untitled2_T15	6	Ellipse	4.92681	54
Untitled2_T15	7	Ellipse	5.61857	54	control	5.74909	0.109896	0.044865
Untitled2_T15	8	Ellipse	5.87957	54
Untitled2_T15	9	Ellipse	5.62474	54
UATPK3_T3	1	Ellipse	5.82181	54
UATPK3_T3	2	Ellipse	5.72886	54
UATPK3_T3	3	Ellipse	5.82096	54
UATPK3_T6	4	Ellipse	5.41653	60	k	5.45958	0.039121	0.0225865
UATPK3_T6	5	Ellipse	5.46925	60
UATPK3_T6	6	Ellipse	5.49296	60
Untitled2_T18	1	Ellipse	4.86513	60	v+k	4.88893	0.0226409	0.0130717
Untitled2_T18	2	Ellipse	4.9102	60
Untitled2_T18	3	Ellipse	4.89146	60
Untitled2_T18	4	Ellipse	4.92584	60	v	4.96269	0.0365119	0.0210802
Untitled2_T18	5	Ellipse	4.99885	60
Untitled2_T18	6	Ellipse	4.96338	60
Untitled2_T18	7	Ellipse	5.73993	60	control	5.84205	0.11734	0.0479038
Untitled2_T18	8	Ellipse	5.97873	60
Untitled2_T18	9	Ellipse	5.74648	60
UATPK3_T6	1	Ellipse	5.90786	60
UATPK3_T6	2	Ellipse	5.72508	60
UATPK3_T6	3	Ellipse	5.95423	60
UATPK3_T9	4	Ellipse	5.40578	66	k	5.45043	0.0413042	0.023847
UATPK3_T9	5	Ellipse	5.45822	66
UATPK3_T9	6	Ellipse	5.48728	66
Untitled2_T21	1	Ellipse	4.81467	66	v+k	4.84477	0.0263658	0.0152223
Untitled2_T21	2	Ellipse	4.85592	66
Untitled2_T21	3	Ellipse	4.86374	66
Untitled2_T21	4	Ellipse	4.90677	66	v	4.94566	0.0358547	0.0207007
Untitled2_T21	5	Ellipse	4.9774	66
Untitled2_T21	6	Ellipse	4.9528	66
Untitled2_T21	7	Ellipse	5.8695	66	control	5.94697	0.0974156	0.0397697
Untitled2_T21	8	Ellipse	6.01194	66
Untitled2_T21	9	Ellipse	5.86311	66
UATPK3_T9	1	Ellipse	6.00046	66
UATPK3_T9	2	Ellipse	5.85348	66
UATPK3_T9	3	Ellipse	6.08332	66
UATPK3_T12	4	Ellipse	5.39056	72	k	5.43185	0.0359286	0.0207434
UATPK3_T12	5	Ellipse	5.44907	72
UATPK3_T12	6	Ellipse	5.45593	72
Untitled3_T2 *	1	Ellipse	4.85605	72	v+k	4.87688	0.0198714	0.0114727
Untitled3_T2 *	2	Ellipse	4.87899	72
Untitled3_T2 *	3	Ellipse	4.89562	72
Untitled3_T2 *	4	Ellipse	4.93279	72	v	4.95375	0.0245664	0.0141834
Untitled3_T2 *	5	Ellipse	4.98078	72
Untitled3_T2 *	6	Ellipse	4.94767	72
Untitled3_T2 *	7	Ellipse	5.89684	72	control	6.00694	0.123683	0.0504933
Untitled3_T2 *	8	Ellipse	5.94308	72
Untitled3_T2 *	9	Ellipse	5.88768	72
UATPK3_T12	1	Ellipse	6.08662	72
UATPK3_T12	2	Ellipse	6.02178	72
UATPK3_T12	3	Ellipse	6.20567	72
* Media for maintaining biofilm hydration was added at 24 and 68 h.

## Sheet: Figure 6 Data
Figure 6 Data
Biofilm: MRSA SAP231	Well I	Well II	Well III	Well I	Well II	Well III	Well I	Well II	Well III
Treatment	log10 CFU/coupon	log10 CFU/coupon	log10 CFU/coupon	log10 CFU/coupon	log10 CFU/coupon	log10 CFU/coupon	log10 CFU/coupon	log10 CFU/coupon	log10 CFU/coupon	Avg log10 CFU/coupon	STDEV	SEM
Untreated	6.56427	6.35539	5.90309	7.44716	6.59476	7	6.32906	6.42597	6.31527	6.54833	0.445146	0.148382
40 µg/mL Vanco (72h)	2.82391	3.02803	3.47712	3.10266	3.64345	3.47712	3.53148	2.8653	2.97004	3.21323	0.317006	0.105669
Phage A (4.1e8 PFU/ml)	5.07918	5.18564	6.35539	6.65642	7.63009	7.12494	6.74819	6.69314	6.73239	6.46726	0.836852	0.278951
Phage B (4.2e8 PFU/ml)	5.82391	6.12494	5.54818	7.41497	6.5563	6	6.78295	7.41497	7.20412	6.54115	0.706386	0.235462
Phage A+B (7.7e8 PFU/ml)	3.05436	3.82391	3.10266	6.52288	6.34242	6.56427	5.7733	5.93785	6.42597	5.28307	1.50527	0.501755
Phage A + 40 µg/mL Vanco	2.93785	4.35539	3.6163	2.42597	2.60206	1.82391	3.14613	2.60206	2.12494	2.84829	0.777023	0.259008
Phage B + 40 µg/mL Vanco	2.77815	4.07918	3.30103	0	0	0	2.42597	2.42597	2.30103	1.92348	1.542	0.513999
Phage A+B + 40 µg/mL Vanco	3.32906	3.22185	3.05436	0	0	0	0	0	0	1.06725	1.60237	0.534125
Titer of Phage Stocks Used	PFU/mL
Phage A (WTP113011)	560000000	340000000	3.23333e+08	4.07778e+08
Phage B (WTP092811)	630000000	310000000	80000000	340000000
Phage A+B	910000000	660000000	4.66667e+08	6.78889e+08
Titer of Phage Stocks Used	Log10			Avg PFU/mL log10
Phage A (WTP113011)	8.74819	8.53148	8.50965	8.59644
Phage B (WTP092811)	8.79934	8.49136	7.90309	8.39793
Phage A+B	8.95904	8.81954	8.66901	8.81586
Treatment	Ave Log10 CFU/coupon	SEM
Untreated	6.54833	0.148382
40 µg/mL Vanco (72h)	3.21323	0.105669
Phage A (3.9e8PFU/ml)	6.46726	0.278951
Phage B (4.2e8PFU/ml)	6.54115	0.235462
Phage A+B (7e8PFU/ml)	5.28307	0.501755
Phage A + 40 µg/mL Vanco	2.84829	0.259008
Phage B + 40 µg/mL Vanco	1.92348	0.513999
Phage A+B + 40 µg/mL Vanco	1.06725	0.534125
Simultaneous	Untreated	40 µg/mL Vanco (72h)	Phage A (4.1e8 PFU/ml)	Phage B (4.2e8 PFU/ml)	Phage A+B (7.7e8 PFU/ml)	Phage A + 40 µg/mL Vanco	Phage B + 40 µg/mL Vanco	Phage A+B + 40 µg/mL Vanco
Phage A+B + 40 µg/mL Vanco	3.21505e-08	0.0011675	1.23454e-07	6.66552e-08	2.96771e-05	0.0084734	0.265017
Phage B + 40 µg/mL Vanco	2.00014e-07	0.0257645	8.08486e-07	4.23319e-07	0.000252403	0.127657
Phage A + 40 µg/mL Vanco	1.28445e-09	0.210477	5.52269e-08	1.29779e-08	0.00053715
Phage A+B (7.7e8 PFU/ml)	0.0278925	0.000955537	0.0557576	0.0373933
Phage B (4.2e8 PFU/ml)	0.979739	7.21064e-10	0.842151
Phage A (4.1e8 PFU/ml)	0.80078	8.08242e-09
40 µg/mL Vanco (72h)	3.7208e-12
Untreated
	Key:
	Significant
	Not Significant

## Sheet: Static Treated
	Graph 6
	Static Biofilm Data
	Untreated		Phage K 10^9		Vanco 42		Phage K 10^9 + Vanco 42 ug/mL
	1 Hour	72 Hours	1 Hour	72 Hours	1 Hour	72 Hours	1 Hour	72 Hours
Average	7.34146	8.76527	7.00296	8.0734	6.64701	6.50126	7.21061	4.17338
Std Dev	0.374494	0.485394	0.341927	0.457421	0.948904	1.86797	0.368146	0.350754
Std Err	0.088269	0.114408	0.0987057	0.132046	0.273925	0.539235	0.111	0.105756
	Raw Data: log(CFU)
	1 Hour	72 Hours	1 Hour	72 Hours	1 Hour	72 Hours	1 Hour	72 Hours
	7.78533	8.32222	7.39794	8.54407	7.04139	8.60206	7.30103	4.47712
	7.8451	8.11394	7.47712	8.47712	6.79934	8.74036	6.70757	4.5682
	7.95424	8.41497	7.27875	8.69897	6.59106	8.63347	6.95424	4.60206
	7.07918	8.5682	7	7.89209	6.90309	5.97313	6.77815	4.07918
	6.95424	8.61278	7.04139	8.25527	6.5682	5.81291	7.32222	4.04139
	7.30103	8.90849	6.54407	7.85733	7.57978	5.47712	7.39794	4.11394
	7.17609	8.62325	6.70757	7.44716	7.57978	7.11394	7.43136	3.90309
	7.36173	9	7	8.04139	6.38021	4.20412	7.79239	3.60206
	7.41497	8.88081	6.57978	7.44716	4.38021	3.95424
	7.07918	8.34242
	7.80618	7.95424
	7.41497	9.07918
	7.14613	8.70757
	6.88081	8.73239
	6.89209	8.69897								P-Values: unpaired, two-tailed t-test assuming equal variance
	7.68124	9.6902									Untreated	Phage K 10^9	Vanco 42	Phage K 10^9, Vanco 42
	6.74036	9.4624								Phage K 10^9, Vanco 42	2.75978e-18	4.47331e-12	0.00350731
	7.63347	9.66276								Vanco 42	4.73088e-05	0.0260459
										Phage K 10^9	0.00153488
										Untreated
										Alpha level for significance = 0.05
										Key:
										Significant
										Not Significant
													]
